# Supplementary material for: G-cleave LC3B biosensor: monitoring autophagy and assessing resveratrol's synergistic impact on doxorubicin-induced apoptosis in breast cancer cells
Source: Breast Cancer Res. 2024 Dec 30;26:190. doi: 10.1186/s13058-024-01951-1 (PMC11687128; doi:10.1186/s13058-024-01951-1)
Supplement: Supplementary file 2 — Supplementary material 2 [file 13058_2024_1951_MOESM2_ESM.xlsx]

## Sheet: Fig.1F
EGFP	#1	#2	#3	mean	error	Lane 1 vs. others	Sig.	Lane 2 vs. others	Sig.
Lane 1	0.000190108	0.000229914	0.000189528	0.000203183	1.33663e-05			0.507862
Lane 2	0.000181051	0.000289749	0.000214588	0.000228463	3.21358e-05	0.507862
Lane 3	100	100	99.9999	100	1.65773e-05	1.23381e-26	***	1.02578e-25	****
Lane 4	92.6706	85.7933	99.6808	92.7149	4.00903	2.07166e-05		2.07166e-05	****
Luciferase	#1	#2	#3	mean	error	Lane 1 vs. others	Sig.	Lane 2 vs. others	Sig.
Lane 1	21.6177	0.000150817	0.000200581	7.20601	7.20584			0.923139
Lane 2	25.0131	0.000190067	0.000227104	8.33784	8.33763	0.923139
Lane 3	100	100	100	100	5.27851e-06	0.000209676	***	0.000389026	***
Lane 4	74.674	82.4104	123.73	93.605	15.2274	0.00684489		0.00797767	**
LC3-I	#1	#2	#3	mean	error	Lane 1 vs. others	Sig.	Lane 2 vs. others	Sig.
Lane 1	100	100.001	100	100	0.000229184			0.052798
Lane 2	89.1467	50.6959	42.2591	60.7006	14.4301	0.052798
Lane 3	99.9977	99.9992	100.028	100.008	0.0097182	0.46567		0.0527685
Lane 4	101.297	52.7684	65.7758	73.2803	14.5027	0.139206		0.571888
LC3-II	#1	#2	#3	mean	error	Lane 1 vs. others	Sig.	Lane 2 vs. others	Sig.
Lane 1	100	100	99.9999	100	6.39303e-05			0.00117696	**
Lane 2	341.904	439.043	469.093	416.68	38.3811	0.00117696	**
Lane 3	100	100	99.9999	100	6.11567e-05	0.981687		0.00117696	**
Lane 4	345.189	261.28	407.949	338.139	42.4863	0.00497576		0.242047
SQSTM1	#1	#2	#3	mean	error	Lane 1 vs. others	Sig.	Lane 2 vs. others	Sig.
Lane 1	100	100	100	100	2.26241e-05			0.190056
Lane 2	103.916	139.862	109.211	117.663	11.2042	0.190056
Lane 3	162.143	195.518	154.57	170.744	12.5787	0.00491505	**	0.0344763	*
Lane 4	169.263	159.058	156.946	161.756	3.80297	8.41455e-05		0.0203572	*

## Sheet: Fig.2A
EBSS
SQSTM1	#1	#2	#3	mean	error	Lane 1 vs. others	Sig.
Lane 1	99.9999	99.9999	100	100	4.62188e-05
Lane 2	85.2441	83.4295	99.5491	89.4076	5.09778	0.106281
Lane 3	76.0453	87.6056	76.4737	80.0415	3.78405	0.00619381	**
Lane 4	54.2984	83.2705	73.4222	70.3304	8.50518	0.025159	*
Lane 5	45.5067	55.9789	71.1083	57.5313	7.4312	0.00463751	**
Lane 6	44.735	39.2974	23.8093	35.9472	6.26868	0.000516977	***
LC3-I	#1	#2	#3	mean	error	Lane 1 vs. others	Sig.
Lane 1	99.9999	100	100	100	8.03604e-06
Lane 2	68.8346	41.6339	56.43	55.6329	7.86228	0.00485557	**
Lane 3	47.2049	51.9386	69.1002	56.0812	6.65136	0.0027261	**
Lane 4	30.7172	11.6303	40.016	27.4545	8.35504	0.000968377	***
Lane 5	23.8365	5.92638	33.5632	19.442	9.67426	0.000620541	***
Lane 6	22.0566	5.16272	23.2991	16.8395	5.84939	0.000142146	***
LC3-II	#1	#2	#3	mean	error	Lane 1 vs. others	Sig.
Lane 1	100	100	100	100	0
Lane 2	79.9389	87.1083	94.2742	87.1071	4.13825	0.0356803	*
Lane 3	138.801	209.821	211.721	186.781	23.9965	0.0224285	*
Lane 4	248.836	302.213	259.289	270.113	16.3314	0.000479813	***
Lane 5	213.594	175.329	275.5	221.474	29.184	0.0141183	*
Lane 6	253.284	151.045	261.765	222.031	35.5774	0.0265351	*
Serum starvation
SQSTM1	#1	#2	#3	mean	error	Lane 1 vs. others	Sig.
Lane 1	100	100	100	100	4.76414e-05
Lane 2	91.9273	84.0183	80.9506	85.6321	3.26981	0.0117447	*
Lane 3	96.3591	98.0818	63.1005	85.8471	11.3842	0.281681
Lane 4	83.5554	95.5607	78.4911	85.8691	5.06155	0.0492199	*
Lane 5	64.2945	89.9637	84.4442	79.5675	7.80093	0.0588454
Lane 6	138.635	243.393	132.949	171.659	35.9047	0.116674
LC3-I	#1	#2	#3	mean	error	Lane 1 vs. others	Sig.
Lane 1	100	100	100	100	2.00696e-05
Lane 2	105.131	92.7594	68.138	88.676	10.8723	0.356432
Lane 3	82.212	41.1559	37.1717	53.5132	14.3954	0.0319974	*
Lane 4	67.0473	62.9592	53.7896	61.2654	3.91973	0.000588432	***
Lane 5	28.4405	23.1909	36.8057	29.4791	3.9644	5.86805e-05	***
Lane 6	90.565	94.9313	114.466	99.9875	7.34829	0.998725
LC3-II	#1	#2	#3	mean	error	Lane 1 vs. others	Sig.
Lane 1	100	100	100	100	0.000107552
Lane 2	117.007	76.1949	57.8965	83.6995	17.4714	0.403642
Lane 3	113.856	62.9391	41.9881	72.9277	21.3392	0.273363
Lane 4	164.716	65.2463	93.2135	107.725	29.6171	0.807098
Lane 5	262.124	144.993	253.061	220.06	37.6242	0.0331838	*
Lane 6	595.554	326.025	468.875	463.485	77.8531	0.00952646	**

## Sheet: Fig.2B
EBSS
SQSTM1	#1	#2	#3	mean	error	Lane 1 vs. others	Sig.	Lane 2 vs. others	Sig.
Lane 1	100	100	100	100	1.17993e-05			0.0116043	*
Lane 2	75.6206	54.3209	75.7806	68.574	7.12673	0.0116043
Lane 3	91.0705	84.6541	68.8344	82.5197	7.36278	0.0489686	*	0.253671
Lane 4	96.4598	121.102	96.2461	104.602	8.24977	0.606664		0.0297986	*
LC3-I	#1	#2	#3	mean	error	Lane 1 vs. others	Sig.	Lane 2 vs. others	Sig.
Lane 1	100	100	100	100	0			0.803622
Lane 2	56.0023	120.948	144.058	107.003	26.3584	0.803622
Lane 3	88.9681	77.3023	73.0591	83.1098	8.02318	0.013137	*	0.10305
Lane 4	68.4755	90.5998	61.1549	73.4101	8.85088	0.0397764	*	0.0397764	*
LC3-II	#1	#2	#3	mean	error	Lane 1 vs. others	Sig.	Lane 2 vs. others	Sig.
Lane 1	100	100	100	100	0			0.000698656	***
Lane 2	218.954	211.906	182.811	204.557	11.0615	0.000698656	***
Lane 3	415.424	218.018	216.624	283.355	66.0356	0.0499912	*	0.0499912	*
Lane 4	959.454	442.917	405.437	602.602	178.753	0.0482329	*	0.0482329	*
Serum starvation
SQSTM1	#1	#2	#3	mean	error	Lane 1 vs. others	Sig.	Lane 2 vs. others	Sig.
Lane 1	100	100	100	100	1.37144e-05			0.430338
Lane 2	91.9159	105.782	88.2893	95.3291	5.33029	0.430338
Lane 3	103.751	74.5962	93.391	90.5795	8.53296	0.331531		0.661472
Lane 4	118.647	99.2316	129.755	115.878	8.91941	0.149661		0.119129
LC3-I	#1	#2	#3	mean	error	Lane 1 vs. others	Sig.	Lane 2 vs. others	Sig.
Lane 1	100	100	99.9999	100	8.75095e-05			0.435129
Lane 2	144.922	35.307	14.7529	64.994	40.4021	0.435129
Lane 3	225.739	43.819	90.0876	119.882	54.5879	0.734132		0.464294
Lane 4	259.255	50.8911	102.024	137.39	62.6949	0.583034		0.38669
LC3-II	#1	#2	#3	mean	error	Lane 1 vs. others	Sig.	Lane 2 vs. others	Sig.
Lane 1	100	99.9999	100	100	5.08533e-06			0.684001
Lane 2	153.558	59.5198	41.1874	84.7549	34.806	0.684001
Lane 3	305.017	259.007	364.924	309.649	30.663	0.0023939	**	0.00834967	**
Lane 4	458.052	382.02	618.14	486.071	69.5868	0.00516334	**	0.00670773	**

## Sheet: Fig.2D
Green puncta							Red puncta							Merged puncta
Cell number	Control	EBSS	EBSS+CQ	SF	SF+CQ		Cell number	Control	EBSS	EBSS+CQ	SF	SF+CQ		Cell number	Control	EBSS	EBSS+CQ	SF	SF+CQ
1	6	6	24	11	6		1	6	17	11	8	9		1	5	3	24	7	10
2	8	17	40	9	20		2	1	14	13	10	31		2	3	5	25	8	20
3	5	6	15	73	10		3	8	17	5	11	11		3	9	9	22	3	6
4	5	12	39	7	9		4	17	9	19	14	8		4	16	9	10	7	13
5	5	6	27	13	10		5	5	18	13	3	9		5	3	6	45	4	15
6	12	12	16	7	12		6	11	18	24	14	15		6	4	5	17	42	7
7	7	13	14	4	85		7	9	6	7	53	78		7	3	11	11	0	19
8	3	6	8	9	23		8	7	4	10	8	23		8	1	2	2	2	61
9	6	10	22	15	26		9	6	17	11	9	19		9	3	22	9	8	18
10	17	11	16	13	15		10	16	16	2	20	9		10	0	10	6	9	17
11	6	47	10	8	12		11	9	11	3	28	25		11	4	9	11	2	20
12	9	11	45	17	36		12	3	15	5	5	13		12	3	2	12	7	13
13	2	18	41	3	9		13	7	16	42	6	36		13	3	16	27	4	2
14	12	10	13	5	11		14	15	16	11	9	8		14	0	2	13	7	16
15	22	29	6	9	10		15	2	7	6	2	9		15	0	2	5	5	24
16	16	3	5	14	7		16	12	13	3	16	7		16	12	4	5	7	36
17	11	17	6	13	15		17	7	42	5	9	9		17	6	0	2	6	6
18	9	10	43	5	41		18	6	13	20	14	9		18	7	0	37	10	10
19	0	4	11	16	20		19	1	16	6	13	12		19	1	9	20	17	19
20	1	5	3	12	16		20	7	16	71	35	9		20	4	1	24	22	26
21	6	20	71	17	24		21	7	4	75	7	16		21	18	5	5	11	12
22	29		99	19	15		22	24	18	8	4	8		22	4		7	6	1
23	7		25	12	24		23	10	2	9	9	20		23	0		8	5	3
24	13		12	6	10		24	15	70	16	8	9		24	2		16	3	10
25	5			3	20		25	4	32		14	11		25	2			4	8
26	4			12	22		26	4	6		15	14		26	2			10	26
27				10	15		27		20		5	12		27				15	9
28				5	17		28				11	5		28				1	8
29				5	19		29				16	13		29				6	10
30				7	15		30				12	8		30				3	16
MEAN	8.6923	13	25.4583	11.9667	19.1333		MEAN	8.4231	16.7778	16.4583	12.9333	15.5		MEAN	4.4231	6.2857	15.125	8.0333	15.3667
SE	1.2899	2.18	4.6652	2.2573	2.7011		SE	1.0687	2.5943	3.9668	1.8742	2.5306		SE	0.9101	1.2035	2.2549	1.4555	2.1332
Sig.		NS to control	* to EBSS	NS to control	* to SF		Sig.		** to control	* to control	* to control	* to control		Sig.		NS to control	**** to control	* to control	**** to control
																	** to EBSS		** to SF

## Sheet: Fig. 3B
EBSS 1%	Exp. #1	Exp.#2	Exp.#3	Normalized #1	Normalized #2	Normalized #3	Mean	S.E.	Autophagy activity	S.E.	Lane 1 vs. others	Sig.	EBSS 100% vs. other groups	Sig.
0 hour	2509.08	2661.02	2052.91	1	1	1	1	0	1	0
1 hour	2408.46	2126.87	1720.3	0.959896	0.799268	0.837982	0.8657	0.0484	1.15513	0.0624	0.0500956
2 hour	2325.5	2480.98	1625.47	0.926833	0.932343	0.791788	0.8837	0.046	1.13161	0.0624	0.0645685
3 hour	2051.56	2265.12	1701.95	0.817652	0.851222	0.829044	0.8326	0.0098561	1.20106	0.0141	7.05325e-05	****
4 hour	1904.49	2196.55	1579	0.759039	0.825454	0.769151	0.7845	0.0207	1.2747	0.0328	0.00047766	***	0.000382664	**
EBSS 10%	Exp. #1	Exp.#2	Exp.#3	Normalized #1	Normalized #2	Normalized #3	Mean	S.E.	Autophagy activity	S.E.	Lane 1 vs. others		EBSS 100% vs. other groups
0 hour	2668.51	2765.88	2310.91	1	1	1	1	0	1	0
1 hour	2187.75	2240.49	1740.15	0.819842	0.810046	0.753016	0.7943	0.0208	1.25897	0.0339	0.000590616	***
2 hour	2367.49	2230.66	1644.26	0.887196	0.80649	0.711518	0.8017	0.0508	1.24735	0.0808	0.0174643	*
3 hour	2183.18	2447.73	1780.69	0.81813	0.884973	0.770557	0.8246	0.0332	1.21271	0.0485	0.006141	**
4 hour	1968.91	2322.8	1407.04	0.737833	0.839802	0.608868	0.7288	0.0668	1.37212	0.132	0.0153695	*	0.0075982	**
EBSS 50%	Exp. #1	Exp.#2	Exp.#3	Normalized #1	Normalized #2	Normalized #3	Mean	S.E.	Autophagy activity	S.E.	Lane 1 vs. others		EBSS 100% vs. other groups
0 hour	2176.65	2444.33	1780.45	1	1	1	1	0	1	0
1 hour	2417.16	2371.28	1842.94	1.11049	0.970115	1.0351	1.0386	0.0406	0.962835	0.0376	0.395492
2 hour	2019.75	2178.7	1541.16	0.927916	0.891329	0.865605	0.8949	0.0181	1.11744	0.0225	0.00436501
3 hour	1541.99	1967.07	1250.48	0.708424	0.804751	0.702342	0.7385	0.0332	1.3541	0.0585	0.00139968	**
4 hour	1377.28	1657.63	714.834	0.632751	0.678153	0.401492	0.5708	0.0857	1.75193	0.3225	0.00743548	**	0.0816045
EBSS 100%	Exp. #1	Exp.#2	Exp.#3	Normalized #1	Normalized #2	Normalized #3	Mean	S.E.	Autophagy activity	S.E.	Lane 1 vs. others		EBSS 100% vs. other groups
0 hour	2175.5	2469.85	1657.23	1	1	1	1	0	1	0
1 hour	1644.69	1538.62	1538.62	0.756005	0.622962	0.928429	0.7691	0.0884	1.30022	0.1526	0.0593642
2 hour	1146.11	1328.76	1328.76	0.526827	0.537991	0.801793	0.6222	0.0899	1.6072	0.2107	0.013645	*
3 hour	1069.88	1095.75	796.547	0.491786	0.44365	0.48065	0.472	0.0145	2.11864	0.0671	3.44205e-06	****
4 hour	761.017	1034.82	509.065	0.349812	0.418982	0.307178	0.3587	0.0326	2.78784	0.2511	3.92622e-05	****

## Sheet: Fig. 3C
Serum 10%	Exp. #1	Exp.#2	Exp.#3	Normalized #1	Normalized #2	Normalized #3	Mean	S.E.	Autophagy activity	S.E.	Lane 1 vs. others	Sig.	Serum 0% vs. other groups	Sig.
0 hour	1766.79	1843.4	2797.81	1	1	1	1	0	1	0
1 hour	1517.8	1749.63	2387.98	0.859072	0.949133	0.853521	0.8872	0.031	1.12714	0.0381	0.0219863	*
2 hour	1725.84	1880.17	2252.9	0.976826	1.01995	0.805239	0.934	0.0656	1.07066	0.0809	0.371166
3 hour	1632.02	1791.67	2028.96	0.923722	0.971941	0.725195	0.8736	0.0755	1.14469	0.1088	0.169489
4 hour	1756.06	1536.15	2157.02	0.993928	0.833327	0.770969	0.8661	0.0664	1.1546	0.0855	0.113943		0.0157282	*
Serum 5%	Exp. #1	Exp.#2	Exp.#3	Normalized #1	Normalized #2	Normalized #3	Mean	S.E.	Autophagy activity	S.E.	Lane 1 vs. others		Serum 0% vs. other groups
0 hour	1862.54	1929.39	3024.31	1	1	1	1	0	1	0
1 hour	1611.66	2002.08	2385.77	0.865304	1.03767	0.788866	0.8973	0.0736	1.11445	0.0887	0.235219
2 hour	1889.05	1969.49	2259.28	1.01423	1.02078	0.74704	0.9274	0.0902	1.07828	0.1186	0.465624
3 hour	1750.91	1860.85	2209.88	0.940068	0.964478	0.730705	0.8784	0.0742	1.13843	0.1064	0.176604
4 hour	1673.28	1722.84	2033.19	0.898388	0.892945	0.672282	0.8212	0.0745	1.21773	0.1237	0.0743047		0.0328567	*
Serum 1%	Exp. #1	Exp.#2	Exp.#3	Normalized #1	Normalized #2	Normalized #3	Mean	S.E.	Autophagy activity	S.E.	Lane 1 vs. others		Serum 0% vs. other groups
0 hour	1873.68	1785.47	2164.13	1	1	1	1	0	1	0
1 hour	1676.12	2014.83	2721.14	0.894563	1.12846	1.25738	1.0935	0.1062	0.914495	0.096	0.428448
2 hour	1896.67	1913.46	2200.1	1.01227	1.07168	1.01662	1.0335	0.0191	0.967586	0.0176	0.154423
3 hour	1823.31	1884.65	2206.91	0.97312	1.05555	1.01977	1.0161	0.0239	0.984155	0.0233	0.535803
4 hour	1457.47	1859.08	1991.02	0.777866	1.04123	0.920008	0.913	0.0761	1.09529	0.0946	0.316911		0.0138243	*
Serum 0%	Exp. #1	Exp.#2	Exp.#3	Normalized #1	Normalized #2	Normalized #3	Mean	S.E.	Autophagy activity	S.E.	Lane 1 vs. others		Serum 0% vs. other groups
0 hour	2308.54	1689.91	2041.97	1	1	1	1	0	1	0
1 hour	1519.09	1497.5	1795.2	0.658029	0.886142	0.879151	0.8078	0.0749	1.23793	0.1289	0.0622121
2 hour	1697.17	1322.83	1610.27	0.73517	0.782782	0.788586	0.7688	0.0169	1.30073	0.0293	0.000166308	**
3 hour	1279.76	1152.2	1480.08	0.554359	0.681809	0.724828	0.6537	0.0512	1.52975	0.1294	0.00248843	**
4 hour	1271.08	1041.17	939.742	0.5506	0.616107	0.460214	0.5423	0.0452	1.844	0.161	0.000535096	***

## Sheet: Fig. 3D
	Exp. #1	Exp.#2	Exp.#3	Normalized #1	Normalized #2	Normalized #3	Mean	S.E.	Autophagy activity	S.E.	Lane 1 vs. others	Sig.	EBSS vs. other groups
Control	1391.82	2905.38	2462.22	1	1	1	1	0	1	0
EBSS 1 hour	868.643	1529.04	1775.33	0.624108	0.526281	0.721027	0.6238	0.0562	1.6298	0.1488	0.00259401	**
EBSS 2 hours	960.59	1293.59	1626.84	0.690171	0.445241	0.66072	0.5987	0.0772	1.7361	0.2556	0.0065262	**
EBSS 3 hours	843.985	936.11	1380.04	0.606392	0.322199	0.560484	0.4964	0.0881	2.179	0.464	0.00462883	**
EBSS 4 hours	442.887	796.516	1057.72	0.318208	0.274152	0.429579	0.3406	0.0462	3.0394	0.3845	0.000140597	***
	Exp. #1	Exp.#2	Exp.#3	Normalized #1	Normalized #2	Normalized #3	Mean	S.E.	Autophagy activity	S.E.	Lane 1 vs. others
Control	1438.21	2888.06	2520.21	1	1	1	1	0	1	0
EBSS+MG132 1hour	1038.79	2124.22	1928.51	0.72228	0.735519	0.765216	0.741	0.0127	1.3503	0.0229	3.40825e-05	****
EBSS+MG132 2 hours	1109.73	2204.4	1932.12	0.771604	0.76328	0.766651	0.7672	0.0024173	1.3035	0.0041031	6.96743e-08	****
EBSS+MG132 3 hours	945.143	2430.25	1769.08	0.657167	0.841482	0.701958	0.7335	0.0555	1.3782	0.099	0.00864116	**
EBSS+MG132 4 hours	1012.07	2291.7	2017.03	0.703702	0.793508	0.80034	0.7658	0.0311	1.3103	0.0555	0.00167387	**	0.00158726	**
	Exp. #1	Exp.#2	Exp.#3	Normalized #1	Normalized #2	Normalized #3	Mean	S.E.	Autophagy activity	S.E.	Lane 1 vs. others
Control	1635.21	3103.62	2726.95	1	1	1	1	0	1	0
MG132 1 hour	1594.54	2862.14	2547.69	0.97513	0.922194	0.934262	0.9439	0.016	1.0601	0.0308	0.0247878	*
MG132 2 hours	1723.77	2986.52	2599.84	1.05416	0.96227	0.953387	0.9899	0.0322	1.0122	0.0553	0.770405
MG132 3 hours	1751.8	3104.6	2723.69	1.0713	1.00032	0.998803	1.0235	0.0239	0.9781	0.0387	0.38195
MG132 4 hours	1681.3	2992.82	2627.6	1.02819	0.964299	0.963566	0.9854	0.0214	1.0158	0.0374	0.531577		0.000224917	****

## Sheet: Fig. 3E
	Exp. #1	Exp.#2	Exp.#3	Normalized #1	Normalized #2	Normalized #3	Mean	S.E.	Autophagy activity	S.E.	Lane 1 vs. others	Sig.	Starvation vs. other groups	Sig.
Control	1691.57	3050.88	2630.21	1	1	1	1	0	1	0
Starvation 1 hour	1588.95	2786.27	2082.27	0.939334	0.91327	0.791674	0.8814	0.0455	1.1409	0.0617	0.0596772
Starvation 2 hours	1302.05	2676.45	1746.51	0.769728	0.877272	0.664017	0.7703	0.0616	1.315	0.106	0.0202873
Starvation 3 hours	1136.38	2784.98	1490.22	0.671792	0.912847	0.566577	0.7171	0.1025	1.4497	0.1942	0.050823
Starvation 4 hours	749.182	1980.22	1486.08	0.442891	0.649066	0.565001	0.5523	0.0599	1.8562	0.2115	0.00170847	**
	Exp. #1	Exp.#2	Exp.#3	Normalized #1	Normalized #2	Normalized #3	Mean	S.E.	Autophagy activity	S.E.	Lane 1 vs. others		Starvation vs. other groups
Control	1832.2	3319.18	2933.69	1	1	1	1	0	1	0
Starvation+MG132 1hour	1702.77	3033.7	2623.44	0.929356	0.913993	0.894246	0.9125	0.0102	1.0961	0.0122	0.00100118	**
Starvation+MG132 2 hours	1732.22	3287.07	2612.79	0.94543	0.990325	0.890615	0.9421	0.0288	1.0634	0.0328	0.115139
Starvation+MG132 3 hours	1653.48	2912.9	2775.63	0.902458	0.877598	0.946123	0.9087	0.02	1.1015	0.0241	0.0103603	*
Starvation+MG132 4 hours	1503.24	2998.92	2788.29	0.820457	0.903514	0.95044	0.8915	0.038	1.1259	0.0491	0.0461239	*	0.00875298	**
	Exp. #1	Exp.#2	Exp.#3	Normalized #1	Normalized #2	Normalized #3	Mean	S.E.	Autophagy activity	S.E.	Lane 1 vs. others		Starvation vs. other groups
Control	1635.21	3103.62	2726.95	1	1	1	1	0	1	0
MG132 1 hour	1594.54	2862.14	2547.69	0.97513	0.922194	0.934262	0.9439	0.016	1.0601	0.0308	0.0247878	*
MG132 2 hours	1723.77	2986.52	2599.84	1.05416	0.96227	0.953387	0.9899	0.0322	1.0122	0.0553	0.770405
MG132 3 hours	1751.8	3104.6	2723.69	1.0713	1.00032	0.998803	1.0235	0.0239	0.9781	0.0387	0.38195
MG132 4 hours	1681.3	2992.82	2627.6	1.02819	0.964299	0.963566	0.9854	0.0214	1.0158	0.0374	0.531577		0.00242756	**

## Sheet: Fig. 3F
EBSS
Full length luciferase	#1	#2	#3	mean	error	Lane 1 vs. others	Sig.	Lane 2 vs. others	Sig.
Lane 1	100	100	100	100	0			0.100065
Lane 2	96.8473	86.5414	73.5877	85.6588	6.7289	0.100065
Lane 3	115.738	119.659	102.607	112.668	5.1563	0.0699378		0.033344	*
Lane 4	116.748	105.597	86.7735	103.04	8.7469	0.745732		0.190386
Cleavage luciferase	#1	#2	#3	mean	error	Lane 1 vs. others	Sig.	Lane 2 vs. others	Sig.
Lane 1	100	100	100	100	13.0047			0.161995
Lane 2	96.7089	137.66	157.238	130.536	11.3702	0.161995
Lane 3	282.976	396.391	408.867	362.745	9.79425	0.00279154	**	0.00609941	**
Lane 4	195.833	396.766	388.676	327.092	11.432	0.0258641	*	0.0446322	*

## Sheet: Fig. 3G
Serum starvation
Full length luciferase	#1	#2	#3	mean	error	Lane 1 vs. others	Sig.	Lane 2 vs. others	Sig.
Lane 1	100	100	100	100	0			0.0128185	*
Lane 2	73.6088	83.8379	87.9064	81.7844	4.2531	0.0128185	*
Lane 3	73.9822	110.302	83.1664	89.1502	10.9032	0.376007		0.563259
Lane 4	90.2943	105.002	98.156	97.8175	4.2492	0.634587		0.0559907
Cleavage luciferase	#1	#2	#3	mean	error	Lane 1 vs. others	Sig.	Lane 2 vs. others	Sig.
Lane 1	100	100	100	100	0			0.000815314	***
Lane 2	156.521	167.696	146.049	156.755	6.24998	0.000815314	***
Lane 3	63.3719	51.948	27.6428	47.6542	10.5351	0.00765868	***	0.000878363	***
Lane 4	273.088	279.161	183.663	245.304	30.8703	0.00926077	***	0.0482493	*

[truncated: 19 more sheets: Fig. 3H, Fig 4E, Fig. 4G, Fig.4H, Fig. 4J, Fig. 5A, Fig. 5B, Fig. 5C, Fig. 5D, Fig. 5E, Supplementary Table 1, Supplementary Table 2, Supplementary Fig.2A, Supplementary Fig.2B, Supplementary Fig.3A&3B, Supplementary Fig.3C&3D, Supplementary Fig.4, Supplementary Fig.5, Supplementary Fig. 6]
